# Supplementary material for: Cell Lysis Directed by SulA in Response to DNA Damage in Escherichia coli
Source: Int J Mol Sci. 2021 Apr 26;22(9):4535. doi: 10.3390/ijms22094535 (PMC8123628; doi:10.3390/ijms22094535)
Supplement: Supplementary file 1 [file ijms-22-04535-s001.zip]

Archive with 1 entries (1 files):
- ijms-1163905-supplementary.pdf
